# Supplementary material for: Pseudotumour Cerebri Syndrome in China: A Cohort Study
Source: Sci Rep. 2020 Jan 27;10:1222. doi: 10.1038/s41598-020-58080-w (PMC6985260; doi:10.1038/s41598-020-58080-w)
Supplement: Supplementary file 1 — Supplementary Dataset 1. [file 41598_2020_58080_MOESM1_ESM.zip]

Archive with 3 entries (2 files):
- PTCS-papilledema-cohort-20191012.sav
- __MACOSX/
- __MACOSX/._PTCS-papilledema-cohort-20191012.sav
